# Supplementary material for: Impact of Co-Occurrence of Obesity and SARS-CoV-2 Infection during Pregnancy on Placental Pathologies and Adverse Birth Outcomes: A Systematic Review and Narrative Synthesis
Source: Pathogens. 2023 Mar 27;12(4):524. doi: 10.3390/pathogens12040524 (PMC10140965; doi:10.3390/pathogens12040524)
Supplement: Supplementary file 1 [file pathogens-12-00524-s001.zip]

Archive with 1 entries (1 files):
- viral infection obesity placenta supplemetary figures Pathogens FINAL.pdf
